# Supplementary material for: The RNA m5C modification in R-loops as an off switch of Alt-NHEJ
Source: Nat Commun. 2023 Sep 30;14:6114. doi: 10.1038/s41467-023-41790-w (PMC10542358; doi:10.1038/s41467-023-41790-w)
Supplement: Supplementary file 4 — Source data [file 41467_2023_41790_MOESM4_ESM.xlsx]

## Sheet: Fig 1
Fig 1A
		-H2O2	+H2O2				-H2O2	+H2O2
	U2OS	428	1334				92	245
	TRDMT1 KO	364	373
Fig 1B
	-18	0.3
	-17	0.2
	-16	0.35
	-15	0.45
	-14	0.4
	-13	0.35
	-12	0.35
	-11	0.4
	-10	0.2
	-9	0.2
	-8	0.4
	-7	0.35
	-6	0.4
	-5	0.35
	-4	0.6
	-3	0.65
	-2	0.8
	-1	0.6
	0	0
	1	0.2
	2	0.7
	3	0.55
	4	0.45
	5	0.55
	6	0.3
	7	0.25
	8	0.45
	9	0.4
	10	0.2
	11	0.25
	12	0.4
	13	0.25
	14	0.2
	15	0.2
	16	0.3
	17	0.15
	18	0.35
Fig 1G
		Mock			RNaseH
	Ctrl	0.271151	0.253573	0.257161	0.202671	0.202671	0.202671
	m5C-R	0.427732	0.903018	0.505793	0.208747	0.114592	0.170769
	m5C1	0.633432	0.35223	0.326356	0.145497	0.145497	0.145497
	m5C2	2.27735	2.15898	2.25161	0.226671	0.228456	0.194835
	m5C3	1.23853	1.29638	1.24945	0.196117	0.14537	0.161488
			Mock			RNaseH
	m5C2	-H2O2	0.668828	0.401946	0.549872	0.093611	0.225539	0.293282
		+H2O2	2.27735	2.15898	2.25161	0.226671	0.228456	0.194835
	m5C3	-H2O2	0.70419	1.03473	0.491039	0.369971	0.29725	0.23776
		+H2O2	1.23853	1.29638	1.24945	0.196117	0.14537	0.161488

## Sheet: Fig 2
Fig 2C
									dsDNA			Hybrid
								0	0	0	0	0	0	0
								50	61.6163	65.7613	59.2806
								100	94.3574	91.9211	90.8163	76.1923	77.1743	76.9255
								200	97.8384	97.4564	97.5505	97.2208	95.5224	96.7081
								400				97.9187	97.1564	97.8959
Fig 2D
									Hybrid			m5C hybrid
								0	0	0	0	0	0	0
								50	8.26322	4.30562	8.19281	13.1659	15.0178	14.0791
								100	42.0892	47.3578	42.1887	49.8665	65.133	51.7849
								200	81.2765	97.8288	83.7588	83.2876	97.6553	85.0106
								400	96.5336	99.1571	96.8064	96.7762	99.5404	97.4501
Fig 2E
								Ctrl	no NAD+	hybrid	m5C hybrid	dsDNA
								1	0.862069	3.55772	1.56876	4.66221
								1	1.0133	3.20348	2.28374	4.08375
								1	1.11161	2.82419	1.95175	3.64339

## Sheet: Fig 3
Fig 3A
		GFP-PARP1 foci			m5C foci
	tetR-KR	0.75	0.769231	0.733333	0.157895	0.148148	0.137931
	TA-KR	0.166667	0.2	0.133333	0.5	0.5	0.6
Fig 3B
		R-loop foci			m5C foci
	TRDMT1 KO	0.642857	0.75	0.633333	0.305556	0.263158	0.243243
	WT	0.55102	0.627451	0.56	0.585366	0.542857	0.513514
Fig 3C
	TRDMT1 KO	1.30338	0.921305	0.964219	1.39872	1.1904	1.20515	1.14188	1.06667	1.18588	1.19372	1.38476	1.1165	1.17321	1.15715	1.28272	0.936708	1.10137	1.23629	1.13167	1.06666	1.19782	1.24292	1.04498	1.02719	1.09604
	WT	0.979989	1.08939	1.02234	1.07547	1.07547	1.11178	1.1138	0.893983	1.13777	0.936195	1.12447		1.04857		1.03971		0.924349		1.04966		1.15887		1.04641
Fig 3D
	TRDMT1 KO		1.2679		2.35171		1.40742		1.58436		1.35523		1.54676		1.46767		1.95372		1.63687		1.65271		1.36629		2.40725
	WT		1.19816		1.25456		1.34772		1.69211		1.01639		1.20924		0.946708		1.29053		0.927907		1.12552		1.10428		1.18488		1.20673		1.02904

## Sheet: Fig 4
Fig 4A
Fig 4B
	+Empty vector		1.1513		1.3294		1.19164		1.17683		1.27558		1.25583		1.23134		1.19012		1.15687		1.37174		1.17841		1.19508		1.21056		1.20203		1.26165
	+TRDMT1		1.25756		1.04669		1.09795		1.15503		0.943673		1.01028		1.10824		1.07603		0.979328		1.09276		1.01856		1.10309		1.01119		1.20892		1.03045
	+C79A		1.18434		1.24058		1.23724		1.16898		1.29611		1.15905		1.31705		1.2043		1.19913		1.13625		1.24816		1.2308		1.4524
	+R162A		1.19276		1.1391		1.18481		1.23242		1.19629		1.3043		1.40889		1.35361		1.54722		1.18954		1.17632		1.2559		1.20851
Fig 4C
	+Empy Vector		2.33934		1.54385		1.55697		1.57113		2.01329		1.61287		1.83721		1.73124		1.35523		1.64044		1.46353		1.94532		1.93321		1.43371		1.26417
	+TRDMT1		1.525		1.20126		1.50081		0.981223		1.3428		1.17125		1.12339		0.990389		1.32689		1.32785		1.01879		1.00525		0.986425		0.990522		1.2127
	+C79A		2.94433		2.55538		1.24334		2.0921		1.9507		1.88824		1.29819		1.12095		1.34743		1.36673		1.47108		1.33329		1.38752		1.72531
	+R162A		2.47994		1.82654		1.90291		1.30806		1.22658		2.76982		1.22096		1.8088		1.58147		1.36287		1.10431		1.65708		1.7749
Fig 4D
	0 Gy				2 Gy
	+Empty vector	+TRDMT1	+C79A	+R162A	+Empy Vector	+TRDMT1	+C79A	+R162A
	1	1.01778	0.944456	0.982919	1.86395	1.28593	2.11508	1.99737
	1	1.03368	1.07175	1.1024	2.03792	1.3624	2.37581	2.15682
	1	0.873543	0.958294	1.07338	2.0423	1.32963	2.27404	2.15642

## Sheet: Fig 5
Fig 5A
		WT			TRDMT1 KO
	c-NHEJ	1	1	1	0.964	1	1
	alt-NHEJ	1.01734	1.02236	0.960292	1.8109	1.63019	1.64064
Fig 5C
	WT		1.15977		1.01553		1.25626		1.42113		0.995215		1.05137		1.11601		0.950037		1.18729		1.1337
	TRDMT1 KO		1.46371		1.4949		1.57221		1.31411		1.49369		1.44101		1.00712		1.45156		1.25811		1.25399		1.39946		1.29869		1.52787		1.0124
Fig 5D
	WT		1.55249		1.53346		1.14358		1.26816		1.28083		1.41807		1.16734		1.41565		1.27662		1.47053		0.940503		1.31462		1.22633		1.05493		0.956204		1.30318		1.5294		2.54449		1.18848		1.23453		1.07863
	TRDMT1 KO		2.28437		4.19843		2.09526		3.45182		1.64		2.89689		1.20398		1.27313		2.66176		3.99791		1.27645		1.83515		2.06917		3.11213		1.85299		2.90548		3.32601		1.43638		1.48904		1.19559		2.40633
Fig 5E
	WT		0.935778		1.182		1.5452		1.22746		1.29316		1.21487		1.16762		1.17651		2.1763		1.15175
	TRDMT1 KO		2.32462		1.31886		2.18665		1.98862		1.52356		1.5712		1.62922		1.35147		1.81131		2.12669		1.58364		1.34589		2.29283
Fig 5F
	WT		TRDMT1 KO
	Ctrl	PARPi	Ctrl	PARPi
	0.974632	0.830961	1.35292	0.860348
	1.04938	0.662915	1.33284	0.776266
	0.975988	0.709838	1.4512	0.818222
Fig 5G
	WT	TRDMT1 KO	+TRDMT1	+C79A	+R162A
	1.07608	1.47613	1.09733	1.43372	1.47353
	1.0017	1.49608	1.16768	1.48805	1.3213
	0.922213	1.65808	0.995456	1.42764	1.55514
Fig 5H
			WT
	WT	TRDMT1 KO	siCtrl	siRAD52
	1.01169	1.06265	1.11738	0.399549
	0.92738	0.984345	0.893905	0.440181
	1.06093	1.12321	0.988713	0.331828

## Sheet: Fig 6
Fig 6A
		HS578T siCtrl			HS578T siBRCA1
	0	1.04292	1.05579	0.901288	1	0.888889	1.11111
	1	0.888412	1.04292	0.965665	0.592593	0.555556	0.62963
	2.5	0.811159	0.72103	0.746781	0.407407	0.296296	0.62963
	5	0.669528	0.630901	0.72103	0.333333	0.407407	0.37037
	10	0.579399	0.502146	0.630901	0.259259	0.148148	0.111111
Fig 6B
	Ctrl	TRDMT1i	PARPi	TRDMT1i+PARPi
	0.968652	0.827068	0.53605	0.169279
	1.00627	0.819549	0.489028	0.169279
	1.02508	0.631579	0.611285	0.197492
Fig 6C
	Ctrl	TRDMT1i	PARPi	TRDMT1i+PARPi
	1.0292	0.715385	0.479416	0.208029
	0.952555	0.876923	0.427007	0.208029
	1.01825	1.01538	0.383212	0.175182
Fig 6D
	Ctrl	TRDMT1i	Polθi	TRDMT1i+Polθi
	1.06015	0.827068	0.789474	0.18797
	1.01504	0.819549	0.992481	0.180451
	0.924812	0.631579	0.902256	0.112782
Fig 6E
	Ctrl	TRDMT1i	Polθi	TRDMT1i+Polθi
	0.946154	0.715385	0.946154	0.369231
	1.08462	0.876923	0.853846	0.276923
	0.969231	1.01538	0.992308	0.207692
Fig 6F
	TRDMT1i (μM)	HS578T+Vehicle			HS578T+Polθi			HS578T+PARPi
	0	0.981636	0.991653	1.02671	0.789474	0.992481	0.902256	0.53605	0.489028	0.611285
	0.5				0.764331	0.812102	0.783439	0.496815	0.449045	0.429936
	1	0.888412	1.04292	0.965665	0.716561	0.802548	0.573248	0.238854	0.334395	0.27707
	1.5				0.449045	0.382166	0.496815	0.315287	0.315287	0.238854
	2.5	0.836394	0.841402	0.901503	0.229299	0.248408	0.286624	0.181529	0.200637	0.210191
	5	0.711185	0.741235	0.721202
	7.5	0.631052	0.646077	0.676127
	10	0.791319	0.736227	0.535893
Fig 6G
	TRDMT1i (μM)	MDA-MB-231+Vehicle			MDA-MB-231+Polθi			MDA-MB-231+PARPi
	0	1.103	0.969957	0.927039	0.946154	0.853846	0.992308	0.463415	0.47561	0.463415
	0.5				0.658537	0.646341	0.634146	0.339416	0.427007	0.383212
	1	0.854077	0.896996	0.828326	0.573171	0.487805	0.5	0.378049	0.365854	0.402439
	1.5				0.414634	0.47561	0.414634	0.329268	0.268293	0.292683
	2.5	0.772532	0.781116	0.806867	0.280488	0.195122	0.317073	0.219512	0.268293	0.243902
	5	0.729614	0.742489	0.708155
	7.5	0.622318	0.626609	0.579399
	10	0.527897	0.566524	0.506438

## Sheet: Sup Fig 1
Sup Fig 1A

## Sheet: Sup Fig 2
Sup Fig 2a
Sup Fig 2d
	Top 32 TRDMT1-dependent methylated C sites	Top 42 TRDMT1-indenependent methylated C sites	Bottom 32 unmethylated sites
	0.44	0.19	0.0667
	0.38	0.26	0.0667
Sup Fig 2e
	Total m5C sites	Total TRDMT1-dependent m5C sites	Total unmethylated C sites
	0.1836	0.1872	0.1225

## Sheet: Sup Fig 4
Sup Fig 4A
	TA-KR	tetR-KR
	0.685185	0.588235
	0.637931	0.666667
	0.574074	0.655172
Sup Fig 4B
	TA-KR	tetR-KR
	0.46875	0.035714
	0.533333	0
	0.555556	0.034483
Sup Fig 4C
	Ctrl	RNaseH WT
	0.46875	0.333333
	0.533333	0.225806
	0.555556	0.241379

## Sheet: Sup Fig 5
Sup Fig 5A
	siCtrl	si53BP1
	1	0.629961
	1	0.665198
	1	0.665582
Sup Fig 5B
Sup Fig 5C

[truncated: 2 more sheets: Sup Fig 6, Sup Fig 7]
